# Supplementary material for: Assessment of the Effectiveness of Vitamin Supplement in Treating Eczema: A Systematic Review and Meta-Analysis
Source: Evid Based Complement Alternat Med. 2019 Oct 31;2019:6956034. doi: 10.1155/2019/6956034 (PMC6875217; doi:10.1155/2019/6956034)
Supplement: Supplementary Materials — Table S1: detailed search strategy and results supporting this study (Embase, PubMed and the Cochrane Central Register of Clinical Trails). All the search history was retrieved from the database website. Table S2: the raw data extracted and processed for further quantitative analysis of vitamin supplement effectiveness. [file 6956034.f1.zip › Table S2.xlsx]

## Sheet: Continuous
Country	Study	Year	Tsample	Tmean	Tsd	Csample	Cmean	Csd
Italy	Nistico	2017	22	5.64	2.08	22	5.5	1.97
	Nistico	2017	22	0.99	3.206	22	4.41	3.206	p<0.001
Iran	Javanbakht	2011	12	36	3.7	11	31.7	3.5	SCORAD (before) ( Vitamin D3 )
	Javanbakht	2011	12	23.3	2.8	11	22.3	3	SCORAD (after) ( Vitamin D3 )
	Javanbakht	2011	11	33.3	3.6	11	31.7	3.5	SCORAD (before) ( Vitamin E )
	Javanbakht	2011	11	20.4	2.4	11	22.3	3	SCORAD (after) ( Vitamin E )
	Javanbakht	2011	11	35.6	3.7	11	31.7	3.5	SCORAD (before) ( Vitamin D3&E )
	Javanbakht	2011	11	12.5	2.3	11	22.3	3	SCORAD (after) ( Vitamin D3&E )
Canada	Lara-Corrales	2018	21	27.3	17.8	24	24.4	15.4	Baseline SCORAD score (Vitamin D3)
	Lara-Corrales	2018	21	15.4	9.7	24	15.1	9	Final SCORAD score (Vitamin D3)
	Lara-Corrales	2018	21	15.4	9.7	24	15.3	9	SCORAD score change (Vitamin D3)
America	Januchowski	2009	10	4.52	?	11	1.61	?	SCORAD score change	p=0.011	Vitamin B12 topical use
Iran	Jaffary	2015	35	11.12		35	3.89		SCORAD score change (Vitamin E for oral treatment)	p<0.05
Iran	Amestejani	2012	29	24.8	4.1	24	25.3	5.2	SCORAD Before (Vitamin D3)
	Amestejani	2012	29	15.3	3.1	24	23.46	4.2	SCORAD After (Vitamin D3)
America	Sidbury	2008	5	-4.6	?	6	-2.2	?	EASI change （Vitamin D2）	difference between change in means = )-2.4 (95% conﬁdence interval for change in means ) -8.4 to 3.7), P =0.40].	P=0.13
Mexico	Sanchez Armendariz	2018	29	41.3	11.9	29	39.8	11.9	SCORAD Baseline（Vitamin D3）
	Sanchez Armendariz	2018	29	20.1	11.7	29	25.9	14.5	SCORAD final（Vitamin D3）
Mongolia	Camargo	2014	57	14.5	8.8	47	17.7	7.6	EASI score change (The average baseline EASI score was 21 (SD 9 ) )(VD3)	21-6.5=14.5	21-3.3=17.7
Italy	E. Galli	2015	41	12.2	11.1	48	22.1	20.1
	E. Galli	2015	41	12	11	48	20.8	18.6
	After transformation:
	Javanbakht	2011	11	-23.1	10.73	11	-9.4	10.87	SCORAD ( Vitamin D3&E )
	Nistico	2017	22	-4.65	2.82	22	-1.09	2.8	SCORAD Vitamin B12
	Januchowski	2009	21	-4.52	2.364	21	-1.61	2.364	SCORAD score change Vitamin B12	p=0.011	SD=2.364	Vitamin B12 topical use
	Jaffary	2015	33	-11.12	15.16	32	-3.89	15.16	SCORAD score change (Vitamin E for oral treatment)	p<0.05
	Javanbakht	2011	11	-12.9	10.53	11	-9.4	10.87	SCORAD ( Vitamin E )
	Javanbakht	2011	12	-12.7	11.58	11	-9.4	10.87	SCORAD ( Vitamin D3 )
	Lara-Corrales	2018	21	-15.4	9.7	24	-15.3	9	SCORAD score change (Vitamin D3)
	Amestejani	2012	29	-9.5	3.7027	24	-1.84	4.77912	SCORAD score change (Vitamin D3)
	Sanchez Armendariz	2018	29	-21.2	11.1	29	-13.9	12.3	SCORAD score change（Vitamin D3）
	E.Galli	2015	41	-0.2	11.05	48	-1.3	19.37

## Sheet: Dichotomous
Study	Year	Race	Tevent	Tnoevent	Ttotal	Cevent	Cnoevent	Ctotal
Camargo	2014	Mongolian	29	28	57	20	27	47	Change in IGA: -1 (better)
Camargo	2014	Mongolian	3	54	57	0	47	47	Change in IGA: -2 (better)
Sidbury	2008		4	1	5	1	5	6	Change in IGA: -1 (better)
Jaffary	2015		7	21	28	6	15	21	Relapse rate
